# Supplementary material for: The micronutrient content in underutilized crops: the Lupinus mutabilis sweet case
Source: Sci Rep. 2022 Sep 7;12:15162. doi: 10.1038/s41598-022-19202-8 (PMC9452550; doi:10.1038/s41598-022-19202-8)
Supplement: Supplementary file 1 — Supplementary Information 1. [file 41598_2022_19202_MOESM1_ESM.xlsx]

## Sheet: Table S1
Table S1. Description of the 45 accessions of Lupinus mutabilis S. used in this study
code	Accession codea	Speciesa	Ecotypea	Days to floweringa	Origina			Seed characteristicb
					Departament	Province		100-SW (g)	Lenghtc (mm)	widthc (mm)	Shape	Shine	color	Color intensity	Secondary color	Secondary color intensity	Secondary color distribution
P01	PER006145	L. mutabilis	Early flowering	119	Cusco	Cusco		27.84	10.11	8.15	Cuboid	Shine	white	Clear	No	No	No
P02	PER005098	L. mutabilis	Early flowering	113	Cajamarca	Celendín		25.33	10.06	7.72	Lenticular	Shine	white	Clear	No	No	No
P03	PER006032	L. mutabilis	Early flowering	106	Cusco	Cusco		20.8	8.5	7.1	Oval	Shine	white	Clear	No	No	No
P05	PER006026	L. mutabilis	Early flowering	120	Cusco	Cusco		21.05	9.39	6.97	Lenticular	Shine	white	Clear	Brown	Clear	veined eyebrow
P06	PER004918	L. mutabilis	Early flowering	112	Ancash	Huari		24.5	9.51	7.65	Oval	Shine	white	Clear	No	No	No
P07	PER006389	L. mutabilis	Early flowering	107	Junín	Concepción		23.41	10.4	8.86	Lenticular	Shine	white	Medium	No	No	No
P08	PER005983	L. mutabilis	Early flowering	86	Cusco	Cusco		25.97	10.23	8.46	Lenticular	Shine	white	Clear	No	No	No
P09	PER004935	L. mutabilis	Early flowering	112	Cusco	Cusco		22.07	9.99	8.18	Cuboid	Shine	white	Medium	No	No	No
P10	PER006068	L. mutabilis	Early flowering	120	Cusco	Cusco		26.52	10.59	8.54	Oval	Shine	white	Clear	No	No	No
P11	PER005942	L. mutabilis	Early flowering	95	Cusco	Cusco		25.17	10.28	8.04	Lenticular	Shine	white	Clear	No	No	No
P12	PER005430	L. mutabilis	Early flowering	107	Ancash	Mariscal Luzuriaga		25.74	9.76	8.06	Spherical	Shine	white	Clear	No	No	No
P13	PER005432	L. mutabilis	Early flowering	112	Ancash	Corongo		26.71	10.77	8.22	Spherical	Shine	white	Clear	No	No	No
P14	PER006007	L. mutabilis	Early flowering	120	Cusco	Cusco		28.04	11.41	9.28	Lenticular	Mate	white	Dark	No	No	No
P16	PER005969	L. mutabilis	Early flowering	86	Cusco	Cusco		30.64	11.62	9.34	Cuboid	Shine	white	Clear	No	No	No
P17	PER005726	L. mutabilis	Early flowering	86	Cusco	Paucartambo		21.99	9.49	8.08	Unknown	Shine	white	Clear	No	No	No
P18	PER005994	L. mutabilis	Early flowering	120	Cusco	Cusco		26.52	11.04	8.84	Lenticular	Shine	white	Medium	No	No	No
P20	PER005515	L. mutabilis	Early flowering	112	Cajamarca	Cajabamba		26.19	10.48	8.43	Oval	Shine	white	Clear	No	No	No
P21	PER006302	L. mutabilis	Early flowering	93	Junín	Huancayo		28.16	10.49	8.75	Flattened oval	Shine	white	Medium	No	No	No
P22	PER006167	L. mutabilis	Early flowering	122	Cusco	Cusco		24.14	10.59	7.99	Oval	Mate	white	Medium	Brown	Unknown	Half moon
P25	PER005623	L. mutabilis	Early flowering	86	Cusco	Paruro		23.5	10.24	8.5	Cuboid	Mate	white	Clear	No	No	No
T01	PER005303	L. mutabilis	Late flowering	140	Ancash	Carhuaz		18.33	9.14	7.18	Oval	Shine	white	Clear	No	No	No
T02	PER005304	L. mutabilis	Late flowering	140	Ancash	Carhuaz		22.36	10.19	8.17	Lenticular	Shine	white	Medium	No	No	No
T03	PER005336	L. mutabilis	Late flowering	140	Ancash	Huari		19.24	8.32	7.08	Spherical	Shine	white	Medium	No	No	No
T04	PER005338	L. mutabilis	Late flowering	140	Ancash	Huari		18.5	8.7	7.2	Unknown	Mate	white	Medium	No	No	No
T05	PER005339	L. mutabilis	Late flowering	140	Ancash	Huari		20.73	9.46	7.39	Oval	Shine	white	Medium	No	No	No
T06	PER005341	L. mutabilis	Late flowering	140	Ancash	Huari		19.52	8.94	7.5	Oval	Mate	white	Medium	No	No	No
T07	PER005345	L. mutabilis	Late flowering	140	Unknown	Unknown		18.99	8.66	7.48	Unknown	Shine	white	Medium	No	No	No
T08	PER005347	L. mutabilis	Late flowering	140	Anchash	Unknown		22.29	9.77	7.81	Unknown	Shine	white	Medium	No	No	No
T09	PER005350	L. mutabilis	Late flowering	140	Unknown	Unknown		24.64	10.07	8.14	Oval	Shine	white	Medium	No	No	No
T10	PER005395	L. mutabilis	Late flowering	140	Ancash	Yungay		19.42	8.94	7.55	Spherical	Shine	white	Dark	No	No	No
T11	PER005402	L. mutabilis	Late flowering	140	Ancash	Huari		25.46	9.7	7.72	Spherical	Shine	white	Medium	No	No	No
T12	PER004845	L. mutabilis	Late flowering	153	Cajamarca	Celendín		27.61	9.82	8.03	Oval	Mate	white	Medium	Brown	Dark	Half moon
T13	PER004847	L. mutabilis	Late flowering	153	Cajamarca	Celendín		26.13	9.5	7.89	Oval	Shine	white	Medium	Brown	Dark	Half moon
T14	PER004849	L. mutabilis	Late flowering	153	Cajamarca	Celendín		25.12	9.31	7.65	Oval	Mate	white	Medium	No	No	No
T15	PER004850	L. mutabilis	Late flowering	153	Cajamarca	Cajamarca		24.12	9.37	7.72	Oval	Shine	white	Medium	Brown	Dark	Half moon
T16	PER004903	L. mutabilis	Late flowering	153	Cajamarca	Cajamarca		21.65	8.94	7.35	Oval	Mate	white	Medium	No	No	No
T17	PER005006	L. mutabilis	Late flowering	153	Cajamarca	Cajamarca		26.07	9.73	7.95	Flattened oval	Mate	white	Clear	No	No	No
T18	PER005007	L. mutabilis	Late flowering	153	Cajamarca	Cajatambo		25.43	10.18	7.84	Oval	Mate	white	Medium	No	No	No
T19	PER005121	L. mutabilis	Late flowering	153	Cajamarca	Celendín		27.18	9.96	7.92	Oval	Shine	white	Dark	No	No	No
T20	PER005390	L. mutabilis	Late flowering	166	Unknown	Unknown		18.31	9.55	7.27	Flattened oval	Mate	white	Clear	No	No	No
T21	PER005407	L. mutabilis	Late flowering	166	Huanuco	Antonio Raimondi		20.03	8.89	7.4	Oval	Mate	white	Clear	No	No	No
T22	PER005437	L. mutabilis	Late flowering	158	Ancash	Corongo		25.35	10.18	8.3	Unknown	Shine	White	Dark	No	No	No
T23	PER005471	L. mutabilis	Late flowering	166	Cajamarca	Cajabamba		24.45	10.17	8.25	Oval	Shine	Brown	Dark	No	No	No
T24	PER005485	L. mutabilis	Late flowering	166	Cajamarca	Celendín		23.37	9.61	8	Flattened oval	Mate	White	Clear	Brown	Dark	Unknown
T25	PER005550	L. mutabilis	Late flowering	158	Cajamarca	Cutervo		24.86	10.28	7.97	cuboid	Mate	White	Medium	No	No	No
a Data provided by germplasm bank of Santa Ana – INIA Huancayo
b Data evaluated according to https://www.bioversityinternational.org/fileadmin/bioversity/publications/Web_version/103/ch2.htm
c Average of 25 seeds.
