# Supplementary material for: The micronutrient content in underutilized crops: the Lupinus mutabilis sweet case
Source: Sci Rep. 2022 Sep 7;12:15162. doi: 10.1038/s41598-022-19202-8 (PMC9452550; doi:10.1038/s41598-022-19202-8)
Supplement: Supplementary file 2 — Supplementary Information 2. [file 41598_2022_19202_MOESM2_ESM.xlsx]

## Sheet: Table S2
Table S2. Early-flowering and Late-flowering tarwi accessions: variability of micronutrient (Fe, Zn, B, Cu, and Mn) content and seed morphological traits
accession code	Group	Content (mg kg-1)					Seed widtha (mm)	Seed lenghta (mm)	100-SW (g)
		Fe	Zn	B	Cu	Mn
P01	Early-flowering	59	41	20	9	22	8.2325	10.4288	27.8
P01		77	47	25	4	19	8.07625	10.15	27.96
P01		63	48	31	4	21	8.20444	9.79889	27.76
P02	Early-flowering	44	41	16	9	24	7.70875	10.0975	25.36
P02		65	48	23	5	30	7.6775	10.2625	25.45
P02		59	43	33	5	23	7.77778	9.85556	25.19
P03	Early-flowering	78	54	11	12	30	7.10125	8.235	20.32
P03		98	43	22	9	32	7.01125	8.47875	21.83
P03		88	49	17	11	31	7.18111	8.75333	20.24
P05	Early-flowering	54	41	13	8	26	7.06125	9.3075	21.11
P05		69	46	28	5	30	7.02375	9.4725	20.64
P05		89	47	22	5	29	6.82778	9.38444	21.4
P06	Early-flowering	79	37	10	10	34	7.62125	9.2875	24.07
P06		70	44	23	7	35	7.89375	9.94875	25.32
P06		67	50	27	9	24	7.45889	9.32	24.12
P07	Early-flowering	52	45	24	10	43	8.885	10.3462	23.12
P07		48	71	33	10	39	9.05625	10.8588	23.32
P07		40	42	20	10	40	8.66444	10.0467	23.8
P08	Early-flowering	66	49	29	6	22	8.59125	10.4525	24.89
P08		67	44	38	6	19	8.355	10.1263	26.34
P08		74	44	20	8	41	8.42556	10.13	26.68
P09	Early-flowering	54	46	15	8	40	8.1975	10.3025	20.78
P09		42	39	22	8	50	8.42125	10.2275	23.2
P09		44	42	35	8	53	7.94667	9.49444	22.23
P10	Early-flowering	69	47	25	6	25	8.6125	10.395	27.24
P10		67	50	27	6	25	8.37	10.6713	25
P10		60	46	15	11	34	8.61444	10.6889	27.33
P11	Early-flowering	66	38	29	7	29	7.95625	10.3387	24.23
P11		61	36	28	7	30	8.12875	10.2637	25.84
P11		65	36	31	7	26	8.04778	10.2456	25.43
P12	Early-flowering	50	45	33	10	23	8.23375	9.995	25.62
P12		56	36	32	8	28	8.16875	9.83625	25.69
P12		56	42	37	9	29	7.80222	9.48111	25.9
P13	Early-flowering	58	46	25	5	22	8.275	10.9375	26.95
P13		54	45	28	4	21	8.2	10.8375	26.47
P13		44	42	19	9	23	8.18889	10.5667	26.7
P14	Early-flowering	65	41	33	8	24	9.5	11.7375	28.88
P14		67	45	25	9	25	9.35	11.4875	27.35
P14		62	36	30	8	25	9.02222	11.0556	27.88
P16	Early-flowering	77	36	28	7	25	9.3475	11.8438	30.74
P16		72	36	34	7	23	9.33375	11.5425	31.06
P16		67	35	33	7	23	9.35222	11.5022	30.11
P17	Early-flowering	56	42	14	6	27	7.95875	9.49875	21.72
P17		64	47	35	6	21	8.24	9.50625	22.35
P17		63	40	35	6	21	8.05778	9.47222	21.91
P18	Early-flowering	54	42	20	6	30	8.7775	11.0913	26.49
P18		65	50	37	5	27	9.15625	11.2338	26.12
P18		63	47	28	6	26	8.60444	10.82	26.95
P20	Early-flowering	67	56	24	5	24	8.4	10.4313	26.69
P20		71	62	38	5	23	8.33125	10.6675	25.66
P20		41	38	19	7	23	8.53889	10.3589	26.22
P21	Early-flowering	73	35	38	7	26	8.86125	10.5738	27.37
P21		69	38	27	6	25	8.88625	10.5188	28.78
P21		87	36	29	6	25	8.53444	10.4011	28.34
P22	Early-flowering	53	41	17	5	38	7.6125	10.175	24.65
P22		50	40	34	8	44	8.35375	11.1713	23.82
P22		62	42	28	7	45	7.99444	10.4367	23.94
P25	Early-flowering	76	48	31	5	20	8.49	10.2137	24.49
P25		58	44	36	6	18	8.42875	10.3313	22.95
P25		61	41	12	4	27	8.56111	10.1956	23.07
T01	Late-flowering	50	36	23	8	20	7.3775	9.2775	17.93
T01		66	42	19	8	26	7.02625	9.03	18.03
T01		72	33	19	5	21	7.14667	9.11889	19.02
T02	Late-flowering	58	37	20	9	20	8.5125	10.4362	22.39
T02		52	46	21	9	21	8.07625	10.3063	22.36
T02		59	36	21	6	17	7.95444	9.85444	22.34
T03	Late-flowering	54	36	26	9	14	6.99	8.17375	19.51
T03		53	43	20	9	16	7.20875	8.565	18.76
T03		52	27	18	7	15	7.03444	8.22444	19.45
T04	Late-flowering	39	39	21	10	16	7.4275	8.72	18.49
T04		40	43	25	10	18	7.37	8.8275	18.79
T04		55	29	18	9	13	6.85111	8.55778	18.21
T05	Late-flowering	63	36	24	8	21	7.205	9.29625	20.59
T05		70	45	23	9	25	7.6425	9.70125	21.4
T05		78	38	22	7	22	7.32889	9.38556	20.82
T06	Late-flowering	62	41	21	10	20	7.8075	9.23625	19
T06		66	42	25	10	20	7.56125	9.05	20
T06		61	34	19	8	17	7.18333	8.58556	19.56
T07	Late-flowering	60	46	20	9	21	7.57375	8.655	18.83
T07		63	42	31	10	22	7.49875	8.7525	18.59
T07		60	38	19	8	19	7.36889	8.58111	19.56
T08	Late-flowering	54	49	26	10	22	7.8675	9.83	21.99
T08		51	36	24	10	25	7.8225	9.855	22.49
T08		53	36	25	10	21	7.74556	9.64556	22.4
T09	Late-flowering	72	42	25	8	23	8.0725	10.0275	24.59
T09		64	48	23	9	29	8.225	10.0113	24.83
T09		62	33	18	7	19	8.12222	10.1467	24.5
T10	Late-flowering	69	47	19	8	45	7.7625	8.99	19.46
T10		63	49	21	8	37	7.52588	9.26875	19.56
T10		70	41	24	6	37	7.37556	8.59778	19.25
T11	Late-flowering	52	43	24	9	21	7.7775	9.56625	25.32
T11		54	53	23	9	20	7.67875	9.93875	25.42
T11		52	34	23	6	17	7.69889	9.59444	25.64
T12	Late-flowering	70	47	30	11	40	8.3025	10.1725	27.34
T12		66	57	30	13	40	7.50375	9.3925	26.62
T12		63	32	24	9	37	8.25	9.89	28.86
T13	Late-flowering	57	36	25	10	43	8.18875	9.79375	26.17
T13		56	49	28	11	45	7.83375	9.53	26.34
T13		59	38	26	8	37	7.66556	9.2	25.88
T14	Late-flowering	64	54	26	11	31	7.7725	9.64	24.76
T14		65	45	22	10	29	7.765	9.4625	25.51
T14		61	38	29	9	25	7.44556	8.86889	25.1
T15	Late-flowering	49	51	27	9	39	7.99375	9.67375	24.15
T15		52	44	34	9	31	7.69375	9.36	24.43
T15		65	51	27	11	41	7.50778	9.10556	23.78
T16	Late-flowering	54	52	25	10	19	7.565	9.0675	21.61
T16		67	51	28	10	20	7.325	8.855	21.29
T16		40	36	26	8	16	7.17556	8.90444	22.04
T17	Late-flowering	46	48	23	9	22	8.00875	9.82875	26.62
T17		40	37	18	7	20	7.8975	9.54875	25.47
T17		59	51	27	8	21	7.95111	9.79556	26.11
T18	Late-flowering	46	41	34	9	21	7.77625	10.1075	25.48
T18		68	42	22	9	20	7.82125	10.02	24.85
T18		56	36	23	7	18	7.90556	10.3867	25.95
T19	Late-flowering	43	37	28	9	25	8.085	10.275	27.18
T19		43	35	18	6	22	7.76125	9.78	27.39
T19		58	42	23	8	24	7.92111	9.85	26.97
T20	Late-flowering	50	41	26	10	37	7.42125	9.88	18.49
T20		65	48	18	10	33	7.32375	9.58625	18.02
T20		53	39	21	7	30	7.08889	9.22667	18.41
T21	Late-flowering	57	42	28	10	21	7.4475	8.9675	19.78
T21		51	36	18	8	19	7.48625	9.19125	20.35
T21		53	36	18	10	21	7.27667	8.55889	19.96
T22	Late-flowering	46	42	26	8	27	8.61875	10.54	25.41
T22		62	32	21	6	23	8.44875	10.3325	25.3
T22		56	46	20	7	27	7.89556	9.71111	25.35
T23	Late-flowering	44	51	25	11	22	8.35625	10.2025	24.88
T23		69	53	25	11	22	8.235	10.2175	24.53
T23		53	40	28	10	20	8.18111	10.0889	23.95
T24	Late-flowering	67	45	27	10	21	7.9625	9.6875	23.43
T24		64	49	25	10	22	7.875	9.3875	23.57
T24		70	39	25	8	20	8.15444	9.72667	23.11
T25	Late-flowering	44	48	28	9	26	7.87	10.4675	20.74
T25		44	38	25	9	26	8.05125	9.95	20.59
T25		53	45	29	9	25	7.99667	10.3956	20.24
a Average of 25 seeds.
