# Supplementary material for: The micronutrient content in underutilized crops: the Lupinus mutabilis sweet case
Source: Sci Rep. 2022 Sep 7;12:15162. doi: 10.1038/s41598-022-19202-8 (PMC9452550; doi:10.1038/s41598-022-19202-8)
Supplement: Supplementary file 3 — Supplementary Information 3. [file 41598_2022_19202_MOESM3_ESM.xlsx]

## Sheet: Table S3
	Table S3. Pearson correlation between micronutrient (Fe, Zn, B, Cu, and Mn) concentration and seed morphological traits (SL, SW and 100-SW)
	B		0.3326	0.8237	0.4386	0.9484	<0.001	<0.001	<0.001
	Cu	-0.1478		0.3333	0.3812	0.5719	0.0023	0.0351	0.0651
	Fe	-0.0342	-0.1476		0.7917	0.7548	0.9979	0.7804	0.3316
	Mn	0.1184	0.1337	0.0405		0.0273	0.3857	0.4043	0.5418
	Zn	0.0099	0.0865	0.0479	0.329		0.6211	0.3923	0.4471
	SL	0.5598	-0.4427	0.0004	0.1325	0.0757		<0.001	<0.001
	SW	0.6308	-0.3149	0.0427	0.1274	0.1307	0.8904		<0.001
	100_SW	0.5889	-0.2774	0.1481	0.0934	0.1162	0.7558	0.7479
		B	Cu	Fe	Mn	Zn	SL	SW	100_SW
