# Supplementary material for: The micronutrient content in underutilized crops: the Lupinus mutabilis sweet case
Source: Sci Rep. 2022 Sep 7;12:15162. doi: 10.1038/s41598-022-19202-8 (PMC9452550; doi:10.1038/s41598-022-19202-8)
Supplement: Supplementary file 4 — Supplementary Information 4. [file 41598_2022_19202_MOESM4_ESM.xlsx]

## Sheet: Table S4
Table S4. Summary data on micronutrient content and morphology characteristics of selected early-flowering and late-flowering tarwi accessions
Characteristic	Accessions	Fe (mg kg-1)			Zn (mg kg-1)			B (mg kg-1)			Cu (mg kg-1)			Mn (mg kg-1)			MCVmicronutrient ≤ 10%			Seed widtha (mm)			Seed lenghta (mm)			100 - seed weight (g)
Accessions	Early-flowering	P14	P16	P21	P14	P16	P21	P14	P16	P21	P14	P16	P21	P14	P16	P21	P14	P16	P21	P14	P16	P21	P14	P16	P21	P14	P16	P21
Minimum		62	69	69	36	35	35	25	27	27	8	6	6	24	25	25	7.66303	7.51314	10.3606	9.02	8.53	9.33	11.05	10.4	11.5	27.35	27.37	30.11
Maximum		67	87	87	45	38	38	33	38	38	9	7	7	25	26	26				9.5	8.88	9.35	11.73	10.57	11.84	28.88	28.78	31.06
Average		64.6667	76.3333	76.33	40.6667	36.3333	36.33	29.3333	31.3333	31.33	8	6.33333	6.33333	24.6667	25.3333	25.33				9.29074	8.76065	8.57713	11.4269	10.4979	10.5334	28.0367	28.1633	26.4167
SD		2.51661	9.45163	9.45	4.50925	1.52753	1.53	4.04145	5.85947	5.86	0.57735	0	0.58	0.57735	0.57735	0.57				0.244339	0.196297	0.267061	0.344994	0.0881931	0.158217	0.776938	0.721411	0.871799
CV (%)		3.89167	12.382	12.38	11.0883	4.2042	4.2	13.7777	18.7004	18.78	7.21688	0	9.22	2.34061	2.27901	7.21688				2.62992	2.24066	3.11364	3.01915	0.840104	1.50205	2.77115	2.56152	3.30019
Accessions	Late-flowering	T05	T08	T25	T05	T08	T25	T05	T08	T25	T05	T08	T25	T05	T08	T25	T05	T08	T25	T05	T08	T25	T05	T08	T25	T05	T08	T25
Min.		63	51	44	36	36	38	22	24	25	7	10	9	21	25	25	9.72337	6.9386	6.53453	7.21	8.53	7.87	9.3	9.65	9.95	20.59	21.99	20.24
Max.		78	54	53	45	49	48	24	26	29	9	10	9	25	21	26				7.64	8.88	8.05	9.7	9.83	10.47	21.4	22.49	20.74
Average		70.3333	52.6667	47	39.6667	40.3333	43.6667	23	25	27.3333	8	10	9	22.6667	22.6667	25.6667				7.39213	7.81185	7.97264	9.46102	9.77685	10.271	20.9367	22.2933	20.5233
SD		7.50555	1.52753	5.19615	4.72582	7.50555	5.1316	1	1	2.08167	1	0	0	2.08167	2.08167	0.57735				0.225502	0.0616656	0.0929833	0.212785	0.114391	0.280328	0.417413	0.266521	0.25658
CV (%)		10.6714	2.90036	11.0556	11.9138	18.6088	11.7518	4.34783	4	7.61585	12.5	0	0	9.18382	9.18382	2.24942				3.05057	0.789385	1.16628	2.24907	1.17002	2.72931	1.99369	1.19552	1.25019
a Average of 25 seeds.
